# Supplementary material for: Effect of aging on pulmonary cellular responses during mechanical ventilation
Source: JCI Insight. 2025 Feb 13;10(6):e185834. doi: 10.1172/jci.insight.185834 (PMC11949020; doi:10.1172/jci.insight.185834)
Supplement: Supporting data values [file jciinsight-10-185834-s212.xlsx]

## Sheet: 1A
Minutes	Young	Young	Young	Young	Young	Young	Young	Young	Aged	Aged	Aged	Aged	Aged	Aged
15	501	475	506	422	145	462	462	464	343	547	527	563	555	392
90	498	434	516	416	325	464	470	500	401	157	531	549	554
180	401	465	496	271	350	368	449	459		325	531	501	517	498

## Sheet: 1B
Minutes	Young	Young	Young	Young	Young	Young	Young	Young	Aged	Aged	Aged	Aged	Aged	Aged
0	19	13.5	18.5	19	19	21	19	18.5	19	18.5	16.5	17	14.5	19.5
15	21	18	19	20	19	20	19	19.5	19.5	17.5	16.5	18	17.5	20
30	20	18	19	20	20	20.5	20	19	19.5	16.5	17	17.5	17.5	20
45	20	18.5	18	20	21	21	21	19.5	19.5	20.5	17	17.5	17.5	21
60	20	19	19	20	21	21	21	19.5	19.5	21.5	17.5	17.5	17.5	21
75	20.5	18.5	18.5	21.5	21	21	21	19	20	22	18	17.5	17.5	21.5
90	20.5	18.5	19	22	20.5	21	20.5	19.5	20	22.5	19	18	18	22
105	20.5	18.5	19.5	23	21	22	21	19	20.5	22.5	20	18.5	18	22.5
120	22	19	19.5	23.5	21.5	22	21.5	19.5	21	23	21	19.5	18.5	22.5
135	24	18.5	20	24.5	22	22.5	22	19.5	22	23	22	20.5	19	22.5
150	25.5	19.5	19	26	22	23	22	20	22.5	23.5	24	21.5	19.5	22.5
165	25.5	18.5	19.5	27	22.5	23	22.5	20	22.5	24.5	24.5	22	20.5	23
180	25	20	19.5	28	22	23	22	21		25	26.5	22.5	21	23

## Sheet: 2B
	Alveolar Space Neutrophils	Interstitial Neutrophils	Hyaline Membrane	Proteinaceous Debris	Septal Thickening	:ung Injury Score	Lung Injury Score / 1000
D881-Y-contr	0	0	0	0	0	0	0
D871-Y-contr	0	0	0	0	0	0	0
D869-Ycontr	0	0	0	0	0	0	0
D883-Y-Contr	0	0	0	0	0	0	0
D884-Y-Vent	0	11	0	0	3	160	0.16
D882-Y-Vent	0	0	0	0	0	0	0
D870-Y-Vent	0	0	0	0	0	0	0
D868-Y-Vent	0	10	0	0	3	146	0.146
D385-A-Cont	0	18	0	0	4	260	0.26
D454-A-Contr	0	0	0	0	0	0	0
D451-A-Cont	0	6	0	0	0	84	0.084
D388-A-Cont	0	0	0	0	0	0	0
D449-A-Vent	0	19	0	0	8	282	0.282
D455-A-Vent	0	0	0	0	0	0	0
D389-A-Vent	0	20	0	0	7	294	0.294
D390-A-Vent	0	17	0	0	2	242	0.242
D386-A-Vent	0	0	0	0	0	0	0

## Sheet: 2C
Young Non-Ventilated	Young Ventilated	Aged Non Ventilated	Aged Ventilated
4.16667	50	8.33333	87.5
0	25	62.5	16.6667
16.6667	20.8333	33.3333	100
29.1667	41.6667	100	87.5
			16.6667

## Sheet: 3A
Young	Aged
599.575	613.5
633.75
446.325	463.45
612.8	590.25
593.25	666
512.325	754.725
533.6	588
528.55

## Sheet: 3B
Young	Aged
139.2	290.4
157.8
251.46	245.52
70.4	211.8
194.4	149.4
97.74	135.72
115.84	234.6
205.84

## Sheet: 3C
Young	Aged
520.55	225.375
487.125
237.188	256.138
409.2	486
346.125	405
281.475	458.563
349.6	346.875
289.075

## Sheet: 3D
Young	Aged
21.099	56.304
45.949
51.46	61.96
14.679	16.82
50.655	26.948
28.073	22.838
24.888	40.346
41.591

## Sheet: 3E
Compression/Expansion Cycles	Young Vent	Young Vent	Young Vent	Young Vent	Young Vent	Young Vent	Aged Vent	Aged Vent	Aged Vent	Aged Vent	Aged Vent	Aged Vent	Young non vent	Young non vent	Young non vent	Young non vent	Young non vent	Young non vent	old nonvent	old nonvent	old nonvent	old nonvent	old nonvent	old nonvent
1	4.75	7.66	5.36	11.5	8.35	8.88	18.65	12.42	6.795	13.46	12.58		2.47467	4.37167	2.42833	3.165	4.42167		3.845	6.755	4.81	3.93	4.40167
2	4.39	8.8	6	9.02	6.96	5.37	17.335	9.9025	6.1275	13.092	12.43		2.38	3.90833	2.785	4.61333	4.81167		5.205	6.5425	3.64333	3.6425	4.13
3	3.68	9.65	4.94	8.06	6.24	4.73	16.6125	8.46	5.2875	11.542	9.3267		2.27667	3.44833	3.37	3.17833	3.365		4.9125	6.1125	3	2.965	3.5
4	4.64	8.65	4.19	8.32	5.3	4.73	15.7525	7.1275	5.1125	10.858	8.1933		2.20059	2.64167	1.82	2.17667	2.86333		3.425	4.7725	2.23667	2.26	2.96667
5	3.23	7.37	4.09	8.29	4.94	4.96	14.5325	6.77	5.31	9.466	7.5833		2.1902	2.61333	3.456667*	1.75333	3.115		3.3675	3.5525	2.23333	1.9975	2.475
6	3.61	7.01	3.9	8.46	4.6	5.07	13.1375	6.4625	5.9	8.774	8.0267		2.41255	2.755	1.11	1.53167	2.015		2.6625	2.59	1.94	1.6725	1.96833
7	4.71	7.13	4.17	8.3	4.66	5.26	11.9025	6.335	6.6375	7.984	7.6033		2.55608	2.00167	1.35667	1.33167	2.07167		2.45	2.3075	1.90333	1.36	1.72
8	3.4	7.48	3.87	9.2	4.51	5.65	11.89	6.585	6.3375	7.576	7.4667		2.54824	1.91	1.11667	1.88333	2.20667		2.0875	1.7725	1.91667	1.47	1.725
9	3.41	7.7	3.87	9.39	4.48	5.61	11.46	6.4575	6.8975	7.428	7.5433		2.49627	1.675	1.06667	1.43833	1.765		2.3775	2.1575	1.78	1.325	2.75167
10	3.78	7.89	3.97	9.42	4.49	5.87	12.035	6.7325	7.2675	6.702	6.8267		2.46627	1.48333	1.025	1.515	2.60333		2.88	2.1	1.75	1.1775	1.97
11	3.58	7.89	3.78	9.8	4.4	6.25	11.9175	7.0175	7.5575	6.426	7.1533		2.41961	1.42333	1.00667	1.415	1.73167		2.235	1.965	1.86333	1.1225	1.555
12	3.36	8.25	4.19	9.85	4.43	6.24	12.0325	6.5125	7.3025	6.16	7.3267		2.38529	1.32833	0.943333	1.23167	1.96333		2.185	1.665	1.95667	1.08	1.70333
13	3.95	8.27	4.09	10.28	4.61	6.67	12.085	6.8	7.625	6.078	7.09		2.33922	1.41	1.04333	1.13667	1.62333		1.9125	1.83	1.83	1.18	2.35833
14	3.16	8.72	4.03	10.27	4.5	6.52	12.165	6.885	7.9175	5.82	7.3133		2.31608	1.43667	0.933333	1.17	1.84833		1.8175	2.3325	1.75	1.0625	1.89833
15	3.42	9.06	4.17	10.28	4.8	6.71	11.585	6.4475	7.89	5.774	7.96		2.28314	1.60833	0.9	1.11	1.775		1.86	1.7625	1.81333	1.0175	1.60833
16	3.34	9.07	4.35	10.91	4.38	6.77	10.8775	6.58	8.34	5.862	7.5767		2.23569	1.31833	0.93	1.19833	3.29833		1.8275	1.625	1.63333	1.105	1.70667
17	3.23	9.17	4.55	11.11	4.62	7.18	10.185	6.9425	8.2475	5.5	7.49		2.18588	1.445	0.925	1.22667	2.465		1.805	1.865	1.73	1.1275	1.45833
18	3.17	9.36	4.6	10.73	5.44	7.01	10.1425	7.295	8.63	5.578	7.19		2.12255	1.33833	0.953333	1.19667	1.965		1.7925	1.615	1.70333	1.1725	1.44
19	3.14	9.35	4.64	10.85	5.38	7.06	9.41	7.5625	8.8725	5.582	7.07		2.06745	1.395	0.915	1.44333	2.29		1.7125	1.6525	1.77	1.175	1.84167
20	3.16	9.4	4.71	11.2	4.95	7.64	9.21	7.02	8.7825	5.458	7.2233		2.01333	1.19667	0.995	1.21	1.76833		1.8325	1.435	1.87	1.08	1.88333

## Sheet: 4A
	Non-Ventilated	Non-Ventilated	Non-Ventilated	Non-Ventilated	Non-Ventilated	Non-Ventilated	Non-Ventilated	Ventilated	Ventilated	Ventilated	Ventilated	Ventilated	Ventilated	Ventilated
Young	1.16	0.84	1.02					1.32	0.96	1.26	0.75	0.7	0.81	0.77
Aged	1.6	1.35	1.09					0.56	1.3	0.22	0.86	0.63	0.85

[truncated: 48 more sheets: 4B, 4C, 4D, 5A, 5B, 6A, 6B, 6C, 6D, 6E, 6F, 6G, 6H, 6I, 6J, 7A, 7B, 7C, 7D, 7E …]
